# Supplementary material for: Structural Studies of Piperine Inclusion Complexes in Native and Derivative β-Cyclodextrins
Source: Biomolecules. 2022 Nov 26;12(12):1762. doi: 10.3390/biom12121762 (PMC9775453; doi:10.3390/biom12121762)
Supplement: Supplementary file 1 [file biomolecules-12-01762-s001.zip]

Archive with 1 entries (1 files):
- biomolecules-1966573-supplementary.pdf
